# Supplementary material for: Antibody-trapping presents a widespread pitfall for microscopy and genomics in the nucleus
Source: Nucleic Acids Res. 2026 Jun 27;54(12):gkag615. doi: 10.1093/nar/gkag615 (PMC13309790; doi:10.1093/nar/gkag615)
Supplement: gkag615_Supplemental_Files [file gkag615_supplemental_files.zip]

Archive with 4 entries (4 files):
- Chudzik_Supplementary_Data_Proofs.pdf
- Chudzik_Supplementary_Tables.xlsx
- Supplementary Video 1.mp4
- Supplementary Video 2.avi
